# Supplementary material for: Systematic Approach to Negative Fukui Functions: Its Association with Nitro Groups in Aromatic Systems
Source: Int J Mol Sci. 2025 Jan 1;26(1):319. doi: 10.3390/ijms26010319 (PMC11719727; doi:10.3390/ijms26010319)
Supplement: Supplementary file 1 [file ijms-26-00319-s001.zip]

Archive with 1 entries (1 files):
- ijms-3330899-supplementary.pdf
